# Supplementary material for: Comprehensive Optimization of a Freeze-Drying Process Achieving Enhanced Long-Term Stability and In Vivo Performance of Lyophilized mRNA-LNPs
Source: Int J Mol Sci. 2024 Oct 1;25(19):10603. doi: 10.3390/ijms251910603 (PMC11476828; doi:10.3390/ijms251910603)
Supplement: Supplementary file 1 [file ijms-25-10603-s001.zip]

Archive with 1 entries (1 files):
- ijms-3196125-supplementary.pdf
